# Supplementary material for: Untargeted and Targeted Blood Lipidomic Signature Profile of Gestational Alcohol Exposure
Source: Nutrients. 2023 Mar 15;15(6):1411. doi: 10.3390/nu15061411 (PMC10051993; doi:10.3390/nu15061411)
Supplement: Supplementary file 1 [file nutrients-15-01411-s001.zip]

Archive with 1 entries (1 files):
- nutrients-2272506-supplementary.pdf
